# Supplementary material for: BRCA1 and BRCA2 Missense Variants of High and Low Clinical Significance Influence Lymphoblastoid Cell Line Post-Irradiation Gene Expression
Source: PLoS Genet. 2008 May 23;4(5):e1000080. doi: 10.1371/journal.pgen.1000080 (PMC2375115; doi:10.1371/journal.pgen.1000080)
Supplement: Table S1 — Detailed Mutation Status of LCLs. (0.03 MB XLS) [file pgen.1000080.s002.xls]

## Sheet: Sheet1
Array	Mutation Status of Individual	Mutation Coding	Age Bled	Age Breast Cancer	Age Ovarian Cancer
1401771228_F	positive [P] BRCA1 2800_2801 del AA (STOP 901)	BRCA1 P	49	33
1412091121_B	positive [P] BRCA1 1471 C>A (S451X)	BRCA1 P	43		40
1398241080_F	positive [P] BRCA1 2829 G>T (E904X)	BRCA1 P	38		38
1488802086_D	positive [P] BRCA1 2829 G>T (E904X)	BRCA1 P	38		38
1412091122_A	positive [P] BRCA1 2138 del A (STOP 700)	BRCA1 P	33	29
1412091121_D	positive [P] BRCA1 5242 C>A (A1708E)	BRCA1 P	39
1412091137_B	positive [P] BRCA1 5242 C>A (A1708E)	BRCA1 P	74	58
1488802092_A	positive [P] BRCA1 5242 C>A (A1708E)	BRCA1 P	74	58
1519138005_D	positive [P] BRCA1 3450_3453 del CAAG (STOP 1115)	BRCA1 P	57	41
1488802093_D	positive [P] BRCA1 del exon 21_24 (c5397-?_5711+?del)	BRCA1 P	67	48
1401771217_B	positive [P] BRCA1 5331 G>A (G1738R)	BRCA1 P	43	43
1398241080_A	positive [P] BRCA1 2080_2081 ins A (STOP 672)	BRCA1 P	68		56
1412091150_A	positive [P] BRCA1 2080_2081 ins A (STOP 672)	BRCA1 P	68		56
1519138005_C	positive [P] BRCA1 4956 del A (STOP 1632)	BRCA1 P	36	35
1412091122_C	positive [P] BRCA1 184_185 ins TT (STOP 23)	BRCA1 P	56	45
1488802087_A	positive [P] BRCA1 2681_2682 ins GC (STOP 893)	BRCA1 P	35	34
1412091150_E	positive [P] BRCA1 1590 C>T exon 11 (Q491X)	BRCA1 P	59	40
1519138033_A	positive [P] BRCA1 5632 T>A (V1838E)	BRCA1 P	44	42
1412091122_B	positive [P] BRCA1 1406_1407 ins A (STOP 434)	BRCA1 P	49	47
1412091150_F	positive [P] BRCA1 1294_1333 del 40 (STOP 397)	BRCA1 P	46	29
1401771190_D	positive [P] BRCA1 2080delA (STOP 700)	BRCA1 P	41	29
1412091139_A	positive [P] BRCA1 5382_5383 ins C (STOP 1829)	BRCA1 P	59	41	58
1519138005_B	positive [P] BRCA1 300 T>G (C61G)	BRCA1 P	70		65
1412091139_B	positive [P] BRCA1 300 T>G (C61G)	BRCA1 P	48	31
1519138005_A	positive [P] BRCA1 300 T>G (C61G)	BRCA1 P	48	31
1412091137_A	positive [P] BRCA1 4446 C>T (R1443X)	BRCA1 P	44	41
1412091121_A	positive [P] BRCA1 1942_1945 del AGAA (STOP 610)	BRCA1 P	35	33
1401771190_A	positive [P] BRCA2 6137 C>A (S1970X)	BRCA2 P	63	34
1412091150_D	positive [P] BRCA2 del exons 1_2 (g54799-?_55847+?del)	BRCA2 P	53	50
1412091121_C	positive [P] BRCA2 6503_6504 del TT (STOP 2098)	BRCA2 P	44	27
1412091121_E	positive [P] BRCA2 1617_1618 del AG (STOP 466)	BRCA2 P	59	48
1401771190_B	positive [P] BRCA2 9522 C>G (Y3098X)	BRCA2 P	84	28
1412091122_F	positive [P] BRCA2 624 T>A (C132X)	BRCA2 P	42	39
1412091122_E	positive [P] BRCA2 6503_6504 del TT (STOP 2098)	BRCA2 P	59	55
1401771228_E	positive [P] BRCA2 8395 G>C (D2723H); positive [UV] BRCA1 2531 G>C (Q804H)	BRCA2 P	44	41
1412091139_C	positive [P] BRCA2 7985 G>A (W2586X)	BRCA2 P	54	32
1401771217_C	positive [P] BRCA2 2000_2003 del TTTA (STOP 612)	BRCA2 P	52	50
1412091150_C	positive [P] BRCA2 4397 del T (STOP 1409); positive [UV] BRCA2 4391 C>A (T1388N)	BRCA2 P	52	31
1412091122_D	positive [P] BRCA2 542 T>G (L105X)	BRCA2 P	51	41
1519138005_F	positive [P] BRCA2 8395 G>C (D2723H)	BRCA2 P	53	34
1401771190_C	positive [P] BRCA2 10152 C>G (Y3308X)	BRCA2 P	55	54
1412091137_D	positive [P] BRCA2 4365_4369 del GATTA (STOP 1400); positive [LCS] BRCA2 6328 C>T (R2034C)	BRCA2 P	49	43
1398241080_C	positive [P] BRCA2 8112_8113 ins A (STOP 2640)	BRCA2 P	54	42
1519138005_E	positive [P] BRCA2 8395 G>C (D2723H)	BRCA2 P	59	39
1488802092_B	positive [P] BRCA2 5572 C>T (Q1782X)	BRCA2 P	33	33
1412091137_C	positive [P] BRCA2 9610 C>T (R3128X)	BRCA2 P	44	43
1488802092_C	positive [P] BRCA2 9610 C>T (R3128X)	BRCA2 P	44	43
1488802089_D	positive [P] BRCA2 6024_6025 del TA (STOP 1943)	BRCA2 P	49	33
1398241080_B	positive [P] BRCA2 767_768 ins AT (STOP185)	BRCA2 P	56	56
1488802087_B	positive [P] BRCA2 767_768 ins AT (STOP185)	BRCA2 P	56	56
1412091139_D	positive [P] BRCA2 5910 C>G (Y1894X)	BRCA2 P	43	37
1401771217_A	positive [LCS] BRCA2 2834 C>T (S869L)	BRCAX_LCS	59	54
1401771217_F	positive [LCS] BRCA1 3582 G>C (D1155H)	BRCAX_LCS	49	36
1401771227_F	positive [LCS] BRCA2 8795 A>C (E2856A)	BRCAX_LCS	51	32
1412091121_F	positive [LCS] BRCA1 1605 C>T (R496C)	BRCAX_LCS	70
1519138033_C	positive [LCS] BRCA2 3031 G>A (D935N)	BRCAX_LCS	50	48
1401771227_E	positive [LCS] BRCA2 353 A>G (Y42C)	BRCAX_LCS	39	38
1401771190_F	positive [LCS] BRCA1 5236 G>C (G1706A)	BRCAX_LCS	38
1488802089_E	positive [LCS] BRCA1 5236 G>C (G1706A)	BRCAX_LCS	74	44
1398241080_D	positive [LCS] BRCA2 3031 G>A (D935N)	BRCAX_LCS	48	33
1519138033_F	positive [LCS] BRCA2 3031 G>A (D935N)	BRCAX_LCS	48	33
1401771190_E	positive [LCS] BRCA2 3031 G>A (D935N)	BRCAX_LCS	50
1488802086_C		BRCAX_no_LCS	47	46
1488802093_E		BRCAX_no_LCS	62	58
1488802087_E		BRCAX_no_LCS	60	54
1488802107_D		BRCAX_no_LCS	50		35
1488802086_B		BRCAX_no_LCS	59	53
1488802093_B		BRCAX_no_LCS	47	46
1488802107_E		BRCAX_no_LCS	51	50
1488802093_C		BRCAX_no_LCS	73	37
1488802107_C		BRCAX_no_LCS	41	34
1488802107_F		BRCAX_no_LCS	56	49
1488802087_C		BRCAX_no_LCS	52	41
1401771217_E		BRCAX_no_LCS	37	34
1488802107_B		BRCAX_no_LCS	56	52
1488802093_A		BRCAX_no_LCS	62	58
1488802087_D		BRCAX_no_LCS	59	58
1488802087_F		BRCAX_no_LCS	40	35
1488802086_A		BRCAX_no_LCS	39	38
