# Supplementary material for: BRCA1 and BRCA2 Missense Variants of High and Low Clinical Significance Influence Lymphoblastoid Cell Line Post-Irradiation Gene Expression
Source: PLoS Genet. 2008 May 23;4(5):e1000080. doi: 10.1371/journal.pgen.1000080 (PMC2375115; doi:10.1371/journal.pgen.1000080)
Supplement: Table S3 — The top 200 significant genes from the comparison of BRCA1 Truncating vs BRCAX without an LCS. (0.05 MB XLS) [file pgen.1000080.s004.xls]

## Sheet: TOP200
The top 200 significant genes from the comparison of BRCA1 Truncating vs BRCAX without an LCS
Gene Name	P-value	Common	Genbank	Description
GI_24475978-S	7.02e-05	LOC51255	NM_016494.2	Homo sapiens hypothetical protein LOC51255 (LOC51255), mRNA.
GI_4557516-S	6.97e-05	DHX15	NM_001358.1	Homo sapiens DEAH (Asp-Glu-Ala-His) box polypeptide 15 (DHX15), mRNA.
GI_8923675-S	6.91e-05	FLJ20772	NM_017956.1	Homo sapiens hypothetical protein FLJ20772 (FLJ20772), mRNA.
Hs.12867-S	6.9e-05	Hs.12867	null	Cluster 12867 , UniGene build 163
GI_31341380-S	6.86e-05	LOC201191	NM_174920.2	Homo sapiens hypothetical protein LOC201191 (LOC201191), mRNA.
GI_12025664-S	6.83e-05	UBE2V2	NM_003350.2	Homo sapiens ubiquitin-conjugating enzyme E2 variant 2 (UBE2V2), mRNA.
Hs.438595-S	6.8e-05	Hs.438595	null	Cluster 438595 , UniGene build 163
GI_32454738-I	6.78e-05	TRIM3	NM_006458.2	Homo sapiens tripartite motif-containing 3 (TRIM3), transcript variant 1, mRNA.
GI_6912447-S	6.71e-05	MORF4L2	NM_012286.1	Homo sapiens mortality factor 4 like 2 (MORF4L2), mRNA.
GI_38524584-S	6.68e-05	NDUFS7	NM_024407.3	Homo sapiens NADH dehydrogenase (ubiquinone) Fe-S protein 7, 20kDa (NADH-coenzyme Q reductase) (NDUFS7), mRNA.
hmm36295-S	6.58e-05	hmm36295	null	Gnomon gene hmm36295 , RefSeq build 34
GI_31341776-S	6.55e-05	FLJ37940	NM_178534.2	Homo sapiens hypothetical protein FLJ37940 (FLJ37940), mRNA.
GI_30089946-S	6.46e-05	POLDIP2	NM_015584.2	Homo sapiens polymerase (DNA-directed), delta interacting protein 2 (POLDIP2), mRNA.
GI_41327748-S	6.44e-05	ANAPC4	NM_013367.2	Homo sapiens anaphase promoting complex subunit 4 (ANAPC4), mRNA.
GI_4507858-S	6.38e-05	UTF1	NM_003577.1	Homo sapiens undifferentiated embryonic cell transcription factor 1 (UTF1), mRNA.
GI_13376063-S	6.36e-05	ZNF408	NM_024741.1	Homo sapiens zinc finger protein 408 (ZNF408), mRNA.
GI_33563339-S	6.3e-05	MYH14	NM_024729.2	Homo sapiens myosin, heavy polypeptide 14 (MYH14), mRNA.
GI_29570776-I	6.29e-05	DNCL2A	NM_177954.1	Homo sapiens dynein, cytoplasmic, light polypeptide 2A (DNCL2A), transcript variant 3, mRNA.
Hs.495192-S	6.15e-05	Hs.495192	null	Cluster 495192 , UniGene build 163
GI_37552857-S	6.12e-05	LOC149659	XM_086622.2	Homo sapiens hypothetical LOC149659 (LOC149659), mRNA.
GI_34222353-S	6.09e-05	HIPK4	NM_144685.3	Homo sapiens homeodomain interacting protein kinase 4 (HIPK4), mRNA.
GI_34147398-S	6.02e-05	C19orf12	NM_031448.2	Homo sapiens chromosome 19 open reading frame 12 (C19orf12), mRNA.
hmm35094-S	5.96e-05	hmm35094	null	Gnomon gene hmm35094 , RefSeq build 34
GI_28559089-S	5.91e-05	MLH1	NM_000249.2	Homo sapiens mutL homolog 1, colon cancer, nonpolyposis type 2 (E. coli) (MLH1), mRNA.
GI_4757789-S	5.85e-05	ASH2L	NM_004674.1	Homo sapiens ash2 (absent, small, or homeotic)-like (Drosophila) (ASH2L), mRNA.
GI_6006029-S	5.84e-05	TBCE	NM_003193.2	Homo sapiens tubulin-specific chaperone e (TBCE), mRNA.
GI_6912577-S	5.84e-05	PROL5	NM_012390.1	Homo sapiens proline rich 5 (salivary) (PROL5), mRNA.
hmm20047-S	5.84e-05	hmm20047	null	Gnomon gene hmm20047 , RefSeq build 34
GI_29029558-I	5.79e-05	CSE1L	NM_001316.2	Homo sapiens CSE1 chromosome segregation 1-like (yeast) (CSE1L), transcript variant 1, mRNA.
GI_23238205-S	5.71e-05	TNFRSF13B	NM_012452.2	Homo sapiens tumor necrosis factor receptor superfamily, member 13B (TNFRSF13B), mRNA.
GI_10863994-S	5.7e-05	ZNF410	NM_021188.1	Homo sapiens zinc finger protein 410 (ZNF410), mRNA.
Hs.463343-S	5.67e-05	Hs.463343	null	Cluster 463343 , UniGene build 163
GI_23110931-A	5.67e-05	PSMB9	NM_148954.1	Homo sapiens proteasome (prosome, macropain) subunit, beta type, 9 (large multifunctional protease 2) (PSMB9), transcript variant 2, mRNA.
GI_11038640-I	5.39e-05	BCR	NM_021574.1	Homo sapiens breakpoint cluster region (BCR), transcript variant 2, mRNA.
GI_29337284-S	5.35e-05	CHIC2	NM_012110.2	Homo sapiens cysteine-rich hydrophobic domain 2 (CHIC2), mRNA.
GI_4758689-S	5.33e-05	LRRFIP1	NM_004735.1	Homo sapiens leucine rich repeat (in FLII) interacting protein 1 (LRRFIP1), mRNA.
Hs.450384-S	5.27e-05	Hs.450384	null	Cluster 450384 , UniGene build 163
GI_34335176-A	5.25e-05	CCL14	NM_032963.2	Homo sapiens chemokine (C-C motif) ligand 14 (CCL14), transcript variant 3, mRNA.
Hs.190160-S	5.25e-05	Hs.190160	null	Cluster 190160 , UniGene build 163
GI_24762235-I	5.24e-05	FLJ14936	NM_032864.2	Homo sapiens hypothetical protein FLJ14936 (FLJ14936), mRNA.
GI_14249469-S	5.16e-05	FLJ14494	NM_032795.1	Homo sapiens hypothetical protein FLJ14494 (FLJ14494), mRNA.
GI_29739622-S	5.15e-05	LOC339260	XM_290787.1	Homo sapiens similar to Tumor necrosis factor receptor superfamily member 13B (Transmembrane activator and CAML interactor) (LOC339260), mRNA.
hmm29997-S	5.14e-05	hmm29997	null	Gnomon gene hmm29997 , RefSeq build 34
GI_40068498-S	5.07e-05	THAP1	NM_018105.2	Homo sapiens THAP domain containing, apoptosis associated protein 1 (THAP1), transcript variant 1, mRNA.
GI_18426912-I	5e-05	DBN1	NM_080881.1	Homo sapiens drebrin 1 (DBN1), transcript variant 2, mRNA.
hmm25717-S	4.92e-05	hmm25717	null	Gnomon gene hmm25717 , RefSeq build 34
GI_45505136-S	4.88e-05	PODN	NM_153703.3	Homo sapiens podocan (PODN), mRNA.
GI_34734076-S	4.85e-05	FOSL1	NM_005438.2	Homo sapiens FOS-like antigen 1 (FOSL1), mRNA.
hmm36432-S	4.85e-05	hmm36432	null	Gnomon gene hmm36432 , RefSeq build 34
GI_34222115-S	4.84e-05	TDE2	NM_020755.2	Homo sapiens tumor differentially expressed 2 (TDE2), mRNA.
hmm20344-S	4.83e-05	hmm20344	null	Gnomon gene hmm20344 , RefSeq build 34
GI_37546177-S	4.79e-05	LOC375811	XM_353506.1	Homo sapiens LOC375811 (LOC375811), mRNA.
GI_41191413-S	4.76e-05	LOC389065	XM_371584.1	Homo sapiens similar to RIKEN cDNA B830010L13 gene (LOC389065), mRNA.
GI_29741826-S	4.69e-05	LOC342236	XM_296726.1	Homo sapiens LOC342236 (LOC342236), mRNA.
GI_21361347-S	4.68e-05	SDCCAG16	NM_006649.2	Homo sapiens serologically defined colon cancer antigen 16 (SDCCAG16), mRNA.
GI_14149806-S	4.57e-05	DKFZP434K1421	NM_032141.1	Homo sapiens hypothetical protein DKFZp434K1421 (DKFZP434K1421), mRNA.
GI_37540066-S	4.53e-05	LOC375417	XM_351595.1	Homo sapiens similar to hypothetical protein DKFZp566M1046 (LOC375417), mRNA.
GI_31341911-S	4.53e-05	PHOSPHO1	NM_178500.2	Homo sapiens phosphatase, orphan 1 (PHOSPHO1), mRNA.
GI_11038671-A	4.4e-05	CD79A	NM_021601.1	Homo sapiens CD79A antigen (immunoglobulin-associated alpha) (CD79A), transcript variant 2, mRNA.
hmm24369-S	4.3e-05	hmm24369	null	Gnomon gene hmm24369 , RefSeq build 34
GI_4557570-S	4.29e-05	EXT1	NM_000127.1	Homo sapiens exostoses (multiple) 1 (EXT1), mRNA.
GI_39725662-S	4.25e-05	C6orf11	NM_005452.4	Homo sapiens chromosome 6 open reading frame 11 (C6orf11), mRNA.
GI_21237727-S	4.22e-05	DHX16	NM_003587.3	Homo sapiens DEAH (Asp-Glu-Ala-His) box polypeptide 16 (DHX16), mRNA.
GI_4885644-S	4.18e-05	TP73	NM_005427.1	Homo sapiens tumor protein p73 (TP73), mRNA.
GI_29171688-S	4.15e-05	ILT7	NM_012276.2	Homo sapiens leukocyte immunoglobulin-like receptor, subfamily A (without TM domain), member 4 (ILT7), mRNA.
GI_19913400-I	4.13e-05	SLCO1A2	NM_005075.2	Homo sapiens solute carrier organic anion transporter family, member 1A2 (SLCO1A2), transcript variant 3, mRNA.
GI_7706193-S	4.11e-05	LOC51334	NM_016644.1	Homo sapiens mesenchymal stem cell protein DSC54 (LOC51334), mRNA.
GI_40254425-S	4.02e-05	NPR1	NM_000906.2	Homo sapiens natriuretic peptide receptor A/guanylate cyclase A (atrionatriuretic peptide receptor A) (NPR1), mRNA.
GI_34147640-S	3.96e-05	ELAC2	NM_018127.4	Homo sapiens elaC homolog 2 (E. coli) (ELAC2), mRNA.
GI_22748814-S	3.94e-05	DKFZp547B1713	NM_152379.1	Homo sapiens hypothetical protein DKFZp547B1713 (DKFZp547B1713), mRNA.
GI_32306543-S	3.9e-05	MGC13005	NM_032685.2	Homo sapiens hypothetical protein MGC13005 (MGC13005), mRNA.
Hs.465985-S	3.86e-05	Hs.465985	null	Cluster 465985 , UniGene build 163
GI_26051234-S	3.85e-05	NUP133	NM_018230.2	Homo sapiens nucleoporin 133kDa (NUP133), mRNA.
GI_42660832-S	3.84e-05	LOC400558	XM_378631.1	Homo sapiens hypothetical gene supported by AK130578 (LOC400558), mRNA.
GI_19743810-S	3.82e-05	TBK1	NM_013254.2	Homo sapiens TANK-binding kinase 1 (TBK1), mRNA.
GI_19923558-S	3.8e-05	C11orf30	NM_020193.2	Homo sapiens chromosome 11 open reading frame 30 (C11orf30), mRNA.
GI_9910273-S	3.74e-05	SMYD2	NM_020197.1	Homo sapiens SET and MYND domain containing 2 (SMYD2), mRNA.
GI_13376606-S	3.66e-05	FLJ14106	NM_025067.1	Homo sapiens hypothetical protein FLJ14106 (FLJ14106), mRNA.
GI_5453564-I	3.65e-05	BAIAP2	NM_006340.1	Homo sapiens BAI1-associated protein 2 (BAIAP2), transcript variant 3, mRNA.
hmm32028-S	3.63e-05	hmm32028	null	Gnomon gene hmm32028 , RefSeq build 34
GI_31377729-S	3.57e-05	LOC56902	NM_020143.2	Homo sapiens putatative 28 kDa protein (LOC56902), mRNA.
GI_34916023-S	3.5e-05	LOC169355	NM_194294.1	Homo sapiens hypothetical protein LOC169355 (LOC169355), mRNA.
GI_7706124-S	3.43e-05	C3orf1	NM_016589.1	Homo sapiens chromosome 3 open reading frame 1 (C3orf1), mRNA.
GI_5730086-S	3.4e-05	TCTE1L	NM_006520.1	Homo sapiens t-complex-associated-testis-expressed 1-like (TCTE1L), mRNA.
GI_37552008-S	3.39e-05	LOC162966	XM_091888.8	Homo sapiens similar to hypothetical protein (LOC162966), mRNA.
GI_41150431-S	3.36e-05	LOC388255	XM_370973.1	Homo sapiens similar to KIAA1501 protein (LOC388255), mRNA.
GI_5729975-S	3.36e-05	PHTF1	NM_006608.1	Homo sapiens putative homeodomain transcription factor 1 (PHTF1), mRNA.
GI_13376252-S	3.36e-05	RPP21	NM_024839.1	Homo sapiens ribonuclease P 21kDa subunit (RPP21), mRNA.
GI_8923525-S	3.34e-05	HRASLS2	NM_017878.1	Homo sapiens HRAS-like suppressor 2 (HRASLS2), mRNA.
GI_13129039-S	3.28e-05	SPATA5L1	NM_024063.1	Homo sapiens spermatogenesis associated 5-like 1 (SPATA5L1), mRNA.
GI_21389390-S	3.14e-05	FLJ31153	NM_144600.1	Homo sapiens hypothetical protein FLJ31153 (FLJ31153), mRNA.
GI_31083218-A	3.1e-05	NFYA	NM_021705.2	Homo sapiens nuclear transcription factor Y, alpha (NFYA), transcript variant 2, mRNA.
Hs.506484-S	3.07e-05	Hs.506484	null	Cluster 506484 , UniGene build 163
GI_41146525-S	3e-05	LOC389139	XM_374045.1	Homo sapiens LOC389139 (LOC389139), mRNA.
GI_31982908-S	2.96e-05	ZNF394	NM_032164.2	Homo sapiens zinc finger protein 394 (ZNF394), mRNA.
GI_34222324-S	2.93e-05	COPB	NM_016451.3	Homo sapiens coatomer protein complex, subunit beta (COPB), mRNA.
GI_21614497-S	2.93e-05	VBP1	NM_003372.3	Homo sapiens von Hippel-Lindau binding protein 1 (VBP1), mRNA.
GI_19923085-S	2.84e-05	NS3BP	NM_138291.1	Homo sapiens NS3BP (NS3BP), mRNA.
GI_27777672-S	2.67e-05	VN1R2	NM_173856.1	Homo sapiens vomeronasal 1 receptor 2 (VN1R2), mRNA.
GI_40254985-S	2.61e-05	C9orf99	NM_032303.2	Homo sapiens chromosome 9 open reading frame 99 (C9orf99), mRNA.
GI_14195633-S	2.61e-05	MAGED1	NM_006986.2	Homo sapiens melanoma antigen, family D, 1 (MAGED1), mRNA.
GI_24430159-S	2.6e-05	PSMC6	NM_002806.2	Homo sapiens proteasome (prosome, macropain) 26S subunit, ATPase, 6 (PSMC6), mRNA.
Hs.469165-S	2.58e-05	Hs.469165	null	Cluster 469165 , UniGene build 163
GI_4758473-S	2.52e-05	GPR10	NM_004248.1	Homo sapiens G protein-coupled receptor 10 (GPR10), mRNA.
GI_34147407-S	2.47e-05	DKFZp586C1924	NM_032273.2	Homo sapiens hypothetical protein DKFZp586C1924 (DKFZp586C1924), mRNA.
GI_24307916-S	2.44e-05	HELIC1	NM_006828.1	Homo sapiens helicase, ATP binding 1 (HELIC1), mRNA.
GI_37551001-S	2.43e-05	LOC253436	XM_172825.5	Homo sapiens hypothetical LOC253436 (LOC253436), mRNA.
Hs.429848-S	2.39e-05	Hs.429848	null	Cluster 429848 , UniGene build 163
GI_42658663-S	2.29e-05	KIAA0543	XM_379967.1	Homo sapiens KIAA0543 protein (KIAA0543), mRNA.
Hs.498194-S	2.2e-05	Hs.498194	null	Cluster 498194 , UniGene build 163
GI_34304382-S	2.17e-05	USH1G	NM_173477.2	Homo sapiens Usher syndrome 1G (autosomal recessive) (USH1G), mRNA.
GI_37538636-S	2.15e-05	MUC3B	XM_168578.3	Homo sapiens mucin 3B (MUC3B), mRNA.
GI_24586660-S	2.12e-05	ZNF271	NM_006629.3	Homo sapiens zinc finger protein 271 (ZNF271), mRNA.
GI_21361271-S	2.12e-05	MLLT1	NM_005934.2	Homo sapiens myeloid/lymphoid or mixed-lineage leukemia (trithorax homolog, Drosophila); translocated to, 1 (MLLT1), mRNA.
GI_7706588-I	2.09e-05	GNAS	NM_016592.1	Homo sapiens GNAS complex locus (GNAS), transcript variant 4, mRNA.
hmm19515-S	2.05e-05	hmm19515	null	Gnomon gene hmm19515 , RefSeq build 34
GI_38176157-S	1.96e-05	CCNK	NM_003858.2	Homo sapiens cyclin K (CCNK), mRNA.
GI_37540979-S	1.92e-05	LOC374662	XM_353096.1	Homo sapiens LOC374662 (LOC374662), mRNA.
Hs.511126-S	1.89e-05	Hs.511126	null	Cluster 511126 , UniGene build 163
GI_5032244-S	1.89e-05	ZNF239	NM_005674.1	Homo sapiens zinc finger protein 239 (ZNF239), mRNA.
GI_34147571-S	1.85e-05	ISG20	NM_002201.4	Homo sapiens interferon stimulated gene 20kDa (ISG20), mRNA.
Hs.451526-S	1.83e-05	Hs.451526	null	Cluster 451526 , UniGene build 163
GI_11345457-S	1.81e-05	FLJ21820	NM_021925.1	Homo sapiens hypothetical protein FLJ21820 (FLJ21820), mRNA.
GI_27480180-S	1.78e-05	LOC285049	XM_211750.1	Homo sapiens LOC285049 (LOC285049), mRNA.
GI_37541683-S	1.78e-05	LOC283111	XM_210181.4	Homo sapiens similar to odorant receptor HOR3beta1 (LOC283111), mRNA.
GI_38373689-S	1.72e-05	COPS4	NM_016129.2	Homo sapiens COP9 constitutive photomorphogenic homolog subunit 4 (Arabidopsis) (COPS4), mRNA.
GI_29029588-A	1.65e-05	FTSJ1	NM_177434.1	Homo sapiens FtsJ homolog 1 (E. coli) (FTSJ1), transcript variant 2, mRNA.
GI_45238844-S	1.65e-05	UCN3	NM_053049.2	Homo sapiens urocortin 3 (stresscopin) (UCN3), mRNA.
GI_7706090-S	1.64e-05	BFAR	NM_016561.1	Homo sapiens bifunctional apoptosis regulator (BFAR), mRNA.
GI_33598939-A	1.6e-05	PKD1L2	NM_182740.1	Homo sapiens polycystic kidney disease 1-like 2 (PKD1L2), transcript variant 2, mRNA.
hmm30661-S	1.55e-05	hmm30661	null	Gnomon gene hmm30661 , RefSeq build 34
GI_29648320-S	1.53e-05	MGC29875	NM_014388.2	Homo sapiens hypothetical protein MGC29875 (MGC29875), mRNA.
GI_32483368-A	1.51e-05	ORC3L	NM_181837.1	Homo sapiens origin recognition complex, subunit 3-like (yeast) (ORC3L), transcript variant 1, mRNA.
GI_37546867-S	1.44e-05	KIAA0007	XM_087089.3	Homo sapiens KIAA0007 protein (KIAA0007), mRNA.
GI_21614517-S	1.35e-05	GABRR1	NM_002042.2	Homo sapiens gamma-aminobutyric acid (GABA) receptor, rho 1 (GABRR1), mRNA.
GI_34147693-S	1.33e-05	FLJ21977	NM_032213.3	Homo sapiens hypothetical protein FLJ21977 (FLJ21977), mRNA.
GI_29570786-S	1.29e-05	CTNNBL1	NM_030877.3	Homo sapiens catenin, beta like 1 (CTNNBL1), mRNA.
GI_30466265-S	1.29e-05	MCFD2	NM_139279.2	Homo sapiens multiple coagulation factor deficiency 2 (MCFD2), mRNA.
GI_14141150-S	1.23e-05	HNRPF	NM_004966.2	Homo sapiens heterogeneous nuclear ribonucleoprotein F (HNRPF), mRNA.
GI_23097298-I	1.23e-05	PLAC3	NM_020318.1	Homo sapiens placenta-specific 3 (PLAC3), transcript variant 1, mRNA.
GI_24307878-S	1.21e-05	DNCI2	NM_001378.1	Homo sapiens dynein, cytoplasmic, intermediate polypeptide 2 (DNCI2), mRNA.
GI_21450664-S	1.19e-05	FLJ32745	NM_144978.1	Homo sapiens hypothetical protein FLJ32745 (FLJ32745), mRNA.
Hs.507911-S	1.17e-05	Hs.507911	null	Cluster 507911 , UniGene build 163
GI_40068503-S	1.16e-05	RARS	NM_002887.3	Homo sapiens arginyl-tRNA synthetase (RARS), mRNA.
GI_8923583-S	1.16e-05	C6orf96	NM_017909.1	Homo sapiens chromosome 6 open reading frame 96 (C6orf96), mRNA.
GI_32698981-S	1.04e-05	FLJ39035	NM_182580.1	Homo sapiens hypothetical protein FLJ39035 (FLJ39035), mRNA.
GI_24430189-S	1.03e-05	KRT15	NM_002275.2	Homo sapiens keratin 15 (KRT15), mRNA.
GI_24308108-S	1.01e-05	DKFZP564D116	NM_015631.1	Homo sapiens DKFZP564D116 protein (DKFZP564D116), mRNA.
GI_31083295-S	1e-05	PPP2R5E	NM_006246.2	Homo sapiens protein phosphatase 2, regulatory subunit B (B56), epsilon isoform (PPP2R5E), mRNA.
GI_26638661-I	9.93e-06	MSH5	NM_025259.3	Homo sapiens mutS homolog 5 (E. coli) (MSH5), transcript variant 1, mRNA.
hmm32326-S	9.75e-06	hmm32326	null	Gnomon gene hmm32326 , RefSeq build 34
hmm20699-S	9.61e-06	hmm20699	null	Gnomon gene hmm20699 , RefSeq build 34
GI_7657123-S	9.49e-06	TNFAIP8	NM_014350.1	Homo sapiens tumor necrosis factor, alpha-induced protein 8 (TNFAIP8), mRNA.
GI_32699057-S	9.47e-06	FLJ36766	NM_182623.1	Homo sapiens hypothetical protein FLJ36766 (FLJ36766), mRNA.
GI_41393590-S	9.46e-06	API5	NM_006595.2	Homo sapiens apoptosis inhibitor 5 (API5), mRNA.
hmm35140-S	9.33e-06	hmm35140	null	Gnomon gene hmm35140 , RefSeq build 34
Hs.487076-S	9.31e-06	Hs.487076	null	Cluster 487076 , UniGene build 163
GI_11968040-S	9e-06	DCLRE1C	NM_022487.1	Homo sapiens DNA cross-link repair 1C (PSO2 homolog, S. cerevisiae) (DCLRE1C), mRNA.
GI_37550842-S	8.59e-06	LOC374359	XM_352996.1	Homo sapiens LOC374359 (LOC374359), mRNA.
GI_31341845-S	7.81e-06	PIGW	NM_178517.2	Homo sapiens phosphatidylinositol glycan, class W (PIGW), mRNA.
GI_31343439-S	7.77e-06	OLIG3	NM_175747.2	Homo sapiens oligodendrocyte transcription factor 3 (OLIG3), mRNA.
GI_42655700-S	7.63e-06	LOC401991	XM_377635.1	Homo sapiens similar to CDC-like kinase 3; cdc2/CDC28-like protein kinase 3 (LOC401991), mRNA.
GI_38202203-S	6.78e-06	ZFR	NM_016107.3	Homo sapiens zinc finger RNA binding protein (ZFR), mRNA.
Hs.435636-S	6.43e-06	Hs.435636	null	Cluster 435636 , UniGene build 163
GI_15718673-S	6.15e-06	ADRB2	NM_000024.3	Homo sapiens adrenergic, beta-2-, receptor, surface (ADRB2), mRNA.
hmm25630-S	6.03e-06	hmm25630	null	Gnomon gene hmm25630 , RefSeq build 34
Hs.463025-S	5.6e-06	Hs.463025	null	Cluster 463025 , UniGene build 163
GI_33598951-S	5.48e-06	POLR3F	NM_006466.2	Homo sapiens polymerase (RNA) III (DNA directed) polypeptide F, 39 kDa (POLR3F), mRNA.
Hs.480517-S	5.08e-06	Hs.480517	null	Cluster 480517 , UniGene build 163
GI_4505328-S	5.02e-06	NAPA	NM_003827.1	Homo sapiens N-ethylmaleimide-sensitive factor attachment protein, alpha (NAPA), mRNA.
Hs.351518-S	5e-06	Hs.351518	null	Cluster 351518 , UniGene build 163
GI_31341865-S	4.66e-06	LOC255783	NM_178511.2	Homo sapiens hypothetical protein LOC255783 (LOC255783), mRNA.
GI_11863127-A	4.61e-06	PIGA	NM_020473.1	Homo sapiens phosphatidylinositol glycan, class A (paroxysmal nocturnal hemoglobinuria) (PIGA), transcript variant 3, mRNA.
GI_12232394-S	4.21e-06	LPPR2	NM_022737.1	Homo sapiens lipid phosphate phosphatase-related protein type 2 (LPPR2), mRNA.
GI_11321596-S	4.14e-06	KDR	NM_002253.1	Homo sapiens kinase insert domain receptor (a type III receptor tyrosine kinase) (KDR), mRNA.
GI_13259551-A	4.07e-06	G1P3	NM_002038.2	Homo sapiens interferon, alpha-inducible protein (clone IFI-6-16) (G1P3), transcript variant 1, mRNA.
GI_42822881-S	4e-06	LOC161247	NM_203402.1	Homo sapiens similar to CG10671-like (LOC161247), mRNA.
GI_17978468-I	3.75e-06	CCNT2	NM_058241.1	Homo sapiens cyclin T2 (CCNT2), transcript variant b, mRNA.
GI_8923397-S	3.6e-06	LYAR	NM_017816.1	Homo sapiens hypothetical protein FLJ20425 (LYAR), mRNA.
GI_29171756-S	3.58e-06	NPC2	NM_006432.3	Homo sapiens Niemann-Pick disease, type C2 (NPC2), mRNA.
GI_7019418-S	3.53e-06	HUMAUANTIG	NM_013285.1	Homo sapiens nucleolar GTPase (HUMAUANTIG), mRNA.
Hs.471823-S	2.79e-06	Hs.471823	null	Cluster 471823 , UniGene build 163
GI_21614506-A	2.74e-06	CISH	NM_145071.1	Homo sapiens cytokine inducible SH2-containing protein (CISH), transcript variant 2, mRNA.
GI_42660477-S	2.63e-06	MGC4809	XM_370870.2	Homo sapiens serologically defined breast cancer antigen NY-BR-20 (MGC4809), mRNA.
hmm32233-S	2.62e-06	hmm32233	null	Gnomon gene hmm32233 , RefSeq build 34
GI_22538484-S	2.62e-06	PRPSAP2	NM_002767.2	Homo sapiens phosphoribosyl pyrophosphate synthetase-associated protein 2 (PRPSAP2), mRNA.
GI_23111004-S	2.43e-06	MFAP4	NM_002404.1	Homo sapiens microfibrillar-associated protein 4 (MFAP4), mRNA.
GI_42661276-S	2.29e-06	LOC400628	XM_375496.1	Homo sapiens similar to FLJ00403 protein (LOC400628), mRNA.
GI_21704275-S	2.29e-06	POLR2J	NM_006234.3	Homo sapiens polymerase (RNA) II (DNA directed) polypeptide J, 13.3kDa (POLR2J), mRNA.
hmm37145-S	2.24e-06	hmm37145	null	Gnomon gene hmm37145 , RefSeq build 34
hmm34431-S	1.3e-06	hmm34431	null	Gnomon gene hmm34431 , RefSeq build 34
GI_34878901-S	1.14e-06	PCM1	NM_006197.2	Homo sapiens pericentriolar material 1 (PCM1), mRNA.
GI_44662831-I	1.02e-06	DERP6	NM_203413.1	Homo sapiens S-phase 2 protein (DERP6), mRNA.
GI_37546350-S	1.01e-06	DXS1283E	XM_047871.6	Homo sapiens GS2 gene (DXS1283E), mRNA.
GI_28144904-S	9.69e-07	USH2A	NM_007123.3	Homo sapiens Usher syndrome 2A (autosomal recessive, mild) (USH2A), mRNA.
GI_7262372-S	9.49e-07	BST2	NM_004335.2	Homo sapiens bone marrow stromal cell antigen 2 (BST2), mRNA.
GI_4506864-S	8.27e-07	SDHD	NM_003002.1	Homo sapiens succinate dehydrogenase complex, subunit D, integral membrane protein (SDHD), nuclear gene encoding mitochondrial protein, mRNA.
GI_42660823-S	7.15e-07	MGC23284	XM_378628.1	Homo sapiens hypothetical protein MGC23284 (MGC23284), mRNA.
GI_11612658-S	6.32e-07	FXYD7	NM_022006.1	Homo sapiens FXYD domain containing ion transport regulator 7 (FXYD7), mRNA.
GI_13129115-S	2.62e-07	ZNF426	NM_024106.1	Homo sapiens zinc finger protein 426 (ZNF426), mRNA.
