# Supplementary material for: BRCA1 and BRCA2 Missense Variants of High and Low Clinical Significance Influence Lymphoblastoid Cell Line Post-Irradiation Gene Expression
Source: PLoS Genet. 2008 May 23;4(5):e1000080. doi: 10.1371/journal.pgen.1000080 (PMC2375115; doi:10.1371/journal.pgen.1000080)
Supplement: Table S5 — The top 200 significant genes from the comparison of BRCA2 Truncating vs BRCAX without an LCS. (0.05 MB XLS) [file pgen.1000080.s006.xls]

## Sheet: TOP200
The top 200 significant genes from the comparison of BRCA2 Truncating vs BRCAX without an LCS
Gene Name	P-value	Common	Genbank	Description
GI_41352701-S	3.69e-07	DPH2L2	NM_001384.3	Homo sapiens DPH2-like 2 (S. cerevisiae) (DPH2L2), transcript variant 1, mRNA.
GI_22749412-S	3.65e-07	C10orf27	NM_152710.1	Homo sapiens chromosome 10 open reading frame 27 (C10orf27), mRNA.
GI_20546504-S	3.51e-07	KIAA1957	XM_065166.2	Homo sapiens KIAA1957 protein (KIAA1957), mRNA.
GI_30151379-S	3.5e-07	LOC349095	XM_302956.1	Homo sapiens LOC349095 (LOC349095), mRNA.
hmm20644-S	3.49e-07	hmm20644	null	Gnomon gene hmm20644 , RefSeq build 34
Hs.482602-S	3.38e-07	Hs.482602	null	Cluster 482602 , UniGene build 163
Hs.469165-S	3.33e-07	Hs.469165	null	Cluster 469165 , UniGene build 163
GI_32130531-A	3.32e-07	CKLFSF5	NM_138460.2	Homo sapiens chemokine-like factor super family 5 (CKLFSF5), transcript variant 1, mRNA.
Hs.336669-S	3.31e-07	Hs.336669	null	Cluster 336669 , UniGene build 163
GI_4504598-S	3.28e-07	IFNA8	NM_002170.1	Homo sapiens interferon, alpha 8 (IFNA8), mRNA.
Hs.463343-S	3.25e-07	Hs.463343	null	Cluster 463343 , UniGene build 163
Hs.510119-S	3.2e-07	Hs.510119	null	Cluster 510119 , UniGene build 163
GI_32484986-S	3.2e-07	HCA112	NM_018487.2	Homo sapiens hepatocellular carcinoma-associated antigen 112 (HCA112), mRNA.
GI_37544001-S	3.16e-07	KIAA0553	XM_290758.2	Homo sapiens KIAA0553 protein (KIAA0553), mRNA.
GI_31377738-S	3.14e-07	FLJ11336	NM_018393.2	Homo sapiens hypothetical protein FLJ11336 (FLJ11336), mRNA.
GI_41281556-S	3.08e-07	LPHN1	NM_014921.2	Homo sapiens latrophilin 1 (LPHN1), mRNA.
hmm35006-S	3.01e-07	hmm35006	null	Gnomon gene hmm35006 , RefSeq build 34
GI_37540640-S	2.97e-07	LOC285429	XM_209607.4	Homo sapiens hypothetical protein LOC285429 (LOC285429), mRNA.
GI_13129039-S	2.87e-07	SPATA5L1	NM_024063.1	Homo sapiens spermatogenesis associated 5-like 1 (SPATA5L1), mRNA.
GI_31377651-S	2.84e-07	MGC11332	NM_032718.2	Homo sapiens hypothetical protein MGC11332 (MGC11332), mRNA.
GI_42659797-S	2.73e-07	LOC387750	XM_370607.2	Homo sapiens similar to SI:zC220F6.1 (novel protein similar to human dynein heavy chain (DHC)) (LOC387750), mRNA.
GI_38202236-I	2.7e-07	TCF21	NM_003206.2	Homo sapiens transcription factor 21 (TCF21), transcript variant 2, mRNA.
GI_41327748-S	2.63e-07	ANAPC4	NM_013367.2	Homo sapiens anaphase promoting complex subunit 4 (ANAPC4), mRNA.
GI_45643122-S	2.49e-07	NVL	NM_002533.2	Homo sapiens nuclear VCP-like (NVL), transcript variant 1, mRNA.
hmm29325-S	2.47e-07	hmm29325	null	Gnomon gene hmm29325 , RefSeq build 34
GI_7706189-S	2.47e-07	SPTBN5	NM_016642.1	Homo sapiens spectrin, beta, non-erythrocytic 5 (SPTBN5), mRNA.
GI_11321596-S	2.46e-07	KDR	NM_002253.1	Homo sapiens kinase insert domain receptor (a type III receptor tyrosine kinase) (KDR), mRNA.
Hs.478510-S	2.41e-07	Hs.478510	null	Cluster 478510 , UniGene build 163
hmm30043-S	2.38e-07	hmm30043	null	Gnomon gene hmm30043 , RefSeq build 34
GI_22749342-S	2.34e-07	DKFZp761G0122	NM_152661.1	Homo sapiens hypothetical protein DKFZp761G0122 (DKFZp761G0122), mRNA.
GI_14149689-S	2.33e-07	DKFZP434F091	NM_015453.1	Homo sapiens DKFZP434F091 protein (DKFZP434F091), mRNA.
hmm30124-S	2.27e-07	hmm30124	null	Gnomon gene hmm30124 , RefSeq build 34
Hs.463025-S	2.25e-07	Hs.463025	null	Cluster 463025 , UniGene build 163
GI_9961243-S	2.22e-07	ABCB10	NM_012089.1	Homo sapiens ATP-binding cassette, sub-family B (MDR/TAP), member 10 (ABCB10), nuclear gene encoding mitochondrial protein, mRNA.
GI_7019578-S	2.18e-07	ZNF180	NM_013256.1	Homo sapiens zinc finger protein 180 (HHZ168) (ZNF180), mRNA.
GI_40255068-S	2.16e-07	FLJ32658	NM_144688.2	Homo sapiens hypothetical protein FLJ32658 (FLJ32658), mRNA.
GI_34734076-S	2.13e-07	FOSL1	NM_005438.2	Homo sapiens FOS-like antigen 1 (FOSL1), mRNA.
Hs.398069-S	2.12e-07	Hs.398069	null	Cluster 398069 , UniGene build 163
Hs.429848-S	2.11e-07	Hs.429848	null	Cluster 429848 , UniGene build 163
GI_42716308-S	2.09e-07	ASCL2	NM_005170.2	Homo sapiens achaete-scute complex-like 2 (Drosophila) (ASCL2), mRNA.
Hs.467312-S	2.05e-07	Hs.467312	null	Cluster 467312 , UniGene build 163
GI_34303940-S	1.97e-07	ZNF567	NM_152603.2	Homo sapiens zinc finger protein 567 (ZNF567), mRNA.
Hs.476925-S	1.96e-07	Hs.476925	null	Cluster 476925 , UniGene build 163
GI_39725662-S	1.95e-07	C6orf11	NM_005452.4	Homo sapiens chromosome 6 open reading frame 11 (C6orf11), mRNA.
hmm35235-S	1.86e-07	hmm35235	null	Gnomon gene hmm35235 , RefSeq build 34
GI_4758473-S	1.85e-07	GPR10	NM_004248.1	Homo sapiens G protein-coupled receptor 10 (GPR10), mRNA.
GI_24234684-I	1.8e-07	HSPA8	NM_006597.3	Homo sapiens heat shock 70kDa protein 8 (HSPA8), transcript variant 1, mRNA.
Hs.438736-S	1.79e-07	Hs.438736	null	Cluster 438736 , UniGene build 163
GI_29727809-S	1.72e-07	LOC343069	XM_291395.1	Homo sapiens similar to Heterogeneous nuclear ribonucleoprotein C-like dJ845O24.4 (hnRNP core protein C-like) (LOC343069), mRNA.
hmm22531-S	1.67e-07	hmm22531	null	Gnomon gene hmm22531 , RefSeq build 34
GI_37550842-S	1.66e-07	LOC374359	XM_352996.1	Homo sapiens LOC374359 (LOC374359), mRNA.
Hs.281111-S	1.65e-07	Hs.281111	null	Cluster 281111 , UniGene build 163
GI_26051234-S	1.63e-07	NUP133	NM_018230.2	Homo sapiens nucleoporin 133kDa (NUP133), mRNA.
GI_15431317-S	1.61e-07	KRTHA8	NM_006771.3	Homo sapiens keratin, hair, acidic, 8 (KRTHA8), mRNA.
GI_16445423-S	1.59e-07	WDR12	NM_018256.2	Homo sapiens WD repeat domain 12 (WDR12), mRNA.
Hs.351518-S	1.57e-07	Hs.351518	null	Cluster 351518 , UniGene build 163
Hs.492849-S	1.54e-07	Hs.492849	null	Cluster 492849 , UniGene build 163
GI_11761634-A	1.49e-07	FGG	NM_000509.3	Homo sapiens fibrinogen, gamma polypeptide (FGG), transcript variant gamma-A, mRNA.
hmm28328-S	1.47e-07	hmm28328	null	Gnomon gene hmm28328 , RefSeq build 34
hmm37145-S	1.46e-07	hmm37145	null	Gnomon gene hmm37145 , RefSeq build 34
GI_37540979-S	1.45e-07	LOC374662	XM_353096.1	Homo sapiens LOC374662 (LOC374662), mRNA.
hmm25630-S	1.44e-07	hmm25630	null	Gnomon gene hmm25630 , RefSeq build 34
GI_41399283-A	1.42e-07	HSPD1	NM_002156.4	Homo sapiens heat shock 60kDa protein 1 (chaperonin) (HSPD1), nuclear gene encoding mitochondrial protein, transcript variant 1, mRNA.
GI_16933538-A	1.38e-07	GLMN	NM_007070.2	Homo sapiens glomulin, FKBP associated protein (GLMN), transcript variant 2, mRNA.
hmm32770-S	1.32e-07	hmm32770	null	Gnomon gene hmm32770 , RefSeq build 34
GI_31342404-S	1.26e-07	TRIM50A	NM_178125.2	Homo sapiens tripartite motif-containing 50A (TRIM50A), mRNA.
GI_27479197-S	1.23e-07	LOC284630	XM_211562.1	Homo sapiens LOC284630 (LOC284630), mRNA.
GI_21614506-A	1.23e-07	CISH	NM_145071.1	Homo sapiens cytokine inducible SH2-containing protein (CISH), transcript variant 2, mRNA.
GI_24307878-S	1.23e-07	DNCI2	NM_001378.1	Homo sapiens dynein, cytoplasmic, intermediate polypeptide 2 (DNCI2), mRNA.
GI_8923397-S	1.22e-07	LYAR	NM_017816.1	Homo sapiens hypothetical protein FLJ20425 (LYAR), mRNA.
GI_42544229-S	1.11e-07	TULP3	NM_003324.3	Homo sapiens tubby like protein 3 (TULP3), mRNA.
GI_41150361-S	1.11e-07	LOC388291	XM_373692.1	Homo sapiens LOC388291 (LOC388291), mRNA.
GI_36054193-S	1.11e-07	ZNF384	NM_133476.2	Homo sapiens zinc finger protein 384 (ZNF384), mRNA.
GI_38201689-S	1.11e-07	RAP2B	NM_002886.2	Homo sapiens RAP2B, member of RAS oncogene family (RAP2B), mRNA.
GI_34222329-S	1.1e-07	NOP5/NOP58	NM_015934.3	Homo sapiens nucleolar protein NOP5/NOP58 (NOP5/NOP58), mRNA.
GI_32455233-S	1.09e-07	LCMT2	NM_014793.3	Homo sapiens leucine carboxyl methyltransferase 2 (LCMT2), mRNA.
hmm30340-S	1.02e-07	hmm30340	null	Gnomon gene hmm30340 , RefSeq build 34
hmm20043-S	1.01e-07	hmm20043	null	Gnomon gene hmm20043 , RefSeq build 34
Hs.465673-S	1e-07	Hs.465673	null	Cluster 465673 , UniGene build 163
GI_41147296-S	9.89e-08	LOC389359	XM_374156.1	Homo sapiens LOC389359 (LOC389359), mRNA.
Hs.488130-S	9.71e-08	Hs.488130	null	Cluster 488130 , UniGene build 163
Hs.504081-S	9.27e-08	Hs.504081	null	Cluster 504081 , UniGene build 163
GI_13325061-S	8.99e-08	CYP1A2	NM_000761.2	Homo sapiens cytochrome P450, family 1, subfamily A, polypeptide 2 (CYP1A2), mRNA.
GI_15812187-I	8.95e-08	FBXO3	NM_033406.1	Homo sapiens F-box only protein 3 (FBXO3), transcript variant 2, mRNA.
Hs.371627-S	8.86e-08	Hs.371627	null	Cluster 371627 , UniGene build 163
GI_40068474-S	8.85e-08	PTK9	NM_002822.3	Homo sapiens PTK9 protein tyrosine kinase 9 (PTK9), transcript variant 1, mRNA.
GI_37546867-S	8.85e-08	KIAA0007	XM_087089.3	Homo sapiens KIAA0007 protein (KIAA0007), mRNA.
Hs.96812-S	8.77e-08	Hs.96812	null	Cluster 96812 , UniGene build 163
GI_40255050-S	8.53e-08	FLJ12770	NM_032174.3	Homo sapiens hypothetical protein FLJ12770 (FLJ12770), mRNA.
Hs.503760-S	8.44e-08	Hs.503760	null	Cluster 503760 , UniGene build 163
hmm25717-S	8.38e-08	hmm25717	null	Gnomon gene hmm25717 , RefSeq build 34
hmm20047-S	8.36e-08	hmm20047	null	Gnomon gene hmm20047 , RefSeq build 34
GI_4505484-I	8.21e-08	OAS2	NM_002535.1	Homo sapiens 2'-5'-oligoadenylate synthetase 2, 69/71kDa (OAS2), transcript variant 2, mRNA.
hmm29970-S	8.16e-08	hmm29970	null	Gnomon gene hmm29970 , RefSeq build 34
GI_23238221-S	8.09e-08	COPS3	NM_003653.2	Homo sapiens COP9 constitutive photomorphogenic homolog subunit 3 (Arabidopsis) (COPS3), mRNA.
Hs.483706-S	7.77e-08	Hs.483706	null	Cluster 483706 , UniGene build 163
GI_38202203-S	7.22e-08	ZFR	NM_016107.3	Homo sapiens zinc finger RNA binding protein (ZFR), mRNA.
hmm20323-S	7.18e-08	hmm20323	null	Gnomon gene hmm20323 , RefSeq build 34
GI_38373689-S	7.12e-08	COPS4	NM_016129.2	Homo sapiens COP9 constitutive photomorphogenic homolog subunit 4 (Arabidopsis) (COPS4), mRNA.
GI_27485318-S	6.96e-08	LOC284363	XM_209145.1	Homo sapiens similar to RIKEN cDNA 0610012D14 (LOC284363), mRNA.
GI_14149733-S	6.76e-08	CORO1B	NM_020441.1	Homo sapiens coronin, actin binding protein, 1B (CORO1B), mRNA.
GI_16905509-I	6.64e-08	B3GAT1	NM_054025.1	Homo sapiens beta-1,3-glucuronyltransferase 1 (glucuronosyltransferase P) (B3GAT1), transcript variant 2, mRNA.
GI_27734908-S	6.21e-08	MGC35097	NM_173546.1	Homo sapiens hypothetical protein MGC35097 (MGC35097), mRNA.
GI_19913400-I	5.83e-08	SLCO1A2	NM_005075.2	Homo sapiens solute carrier organic anion transporter family, member 1A2 (SLCO1A2), transcript variant 3, mRNA.
hmm28933-S	5.65e-08	hmm28933	null	Gnomon gene hmm28933 , RefSeq build 34
Hs.496782-S	5.58e-08	Hs.496782	null	Cluster 496782 , UniGene build 163
GI_38327545-S	5.58e-08	P2RXL1	NM_005446.2	Homo sapiens purinergic receptor P2X-like 1, orphan receptor (P2RXL1), mRNA.
GI_41190418-S	5.46e-08	LOC388952	XM_373986.1	Homo sapiens LOC388952 (LOC388952), mRNA.
GI_7019418-S	5.32e-08	HUMAUANTIG	NM_013285.1	Homo sapiens nucleolar GTPase (HUMAUANTIG), mRNA.
GI_27498431-S	4.67e-08	LOC221683	XM_168089.2	Homo sapiens LOC221683 (LOC221683), mRNA.
hmm32728-S	4.49e-08	hmm32728	null	Gnomon gene hmm32728 , RefSeq build 34
Hs.278665-S	4.28e-08	Hs.278665	null	Cluster 278665 , UniGene build 163
GI_23943811-S	4.09e-08	CTEN	NM_032865.3	Homo sapiens C-terminal tensin-like (CTEN), mRNA.
GI_27886679-I	4.02e-08	KCNIP2	NM_173197.1	Homo sapiens Kv channel interacting protein 2 (KCNIP2), transcript variant 7, mRNA.
GI_24497496-A	3.92e-08	SLC22A7	NM_006672.2	Homo sapiens solute carrier family 22 (organic anion transporter), member 7 (SLC22A7), transcript variant 1, mRNA.
Hs.478596-S	3.6e-08	Hs.478596	null	Cluster 478596 , UniGene build 163
GI_31712019-S	3.56e-08	SPATA3	NM_139073.2	Homo sapiens spermatogenesis associated 3 (SPATA3), mRNA.
GI_4506864-S	3.52e-08	SDHD	NM_003002.1	Homo sapiens succinate dehydrogenase complex, subunit D, integral membrane protein (SDHD), nuclear gene encoding mitochondrial protein, mRNA.
GI_42660477-S	3.46e-08	MGC4809	XM_370870.2	Homo sapiens serologically defined breast cancer antigen NY-BR-20 (MGC4809), mRNA.
hmm23310-S	3.43e-08	hmm23310	null	Gnomon gene hmm23310 , RefSeq build 34
GI_42658663-S	3.34e-08	KIAA0543	XM_379967.1	Homo sapiens KIAA0543 protein (KIAA0543), mRNA.
GI_36949365-S	3.33e-08	MSH4	NM_002440.2	Homo sapiens mutS homolog 4 (E. coli) (MSH4), mRNA.
GI_37538636-S	2.97e-08	MUC3B	XM_168578.3	Homo sapiens mucin 3B (MUC3B), mRNA.
GI_5453564-I	2.96e-08	BAIAP2	NM_006340.1	Homo sapiens BAI1-associated protein 2 (BAIAP2), transcript variant 3, mRNA.
GI_32967594-I	2.69e-08	PPP2R3A	NM_002718.3	Homo sapiens protein phosphatase 2 (formerly 2A), regulatory subunit B'', alpha (PPP2R3A), transcript variant 1, mRNA.
GI_42659842-S	2.68e-08	DKFZp779M0652	XM_374877.1	Homo sapiens hypothetical protein DKFZp779M0652 (DKFZp779M0652), mRNA.
GI_24308108-S	2.62e-08	DKFZP564D116	NM_015631.1	Homo sapiens DKFZP564D116 protein (DKFZP564D116), mRNA.
Hs.470540-S	2.56e-08	Hs.470540	null	Cluster 470540 , UniGene build 163
GI_34335259-S	2.51e-08	PRIC285	NM_033405.2	Homo sapiens peroxisomal proliferator-activated receptor A interacting complex 285 (PRIC285), mRNA.
GI_42660832-S	2.37e-08	LOC400558	XM_378631.1	Homo sapiens hypothetical gene supported by AK130578 (LOC400558), mRNA.
GI_6912303-S	2.35e-08	CHORDC1	NM_012124.1	Homo sapiens cysteine and histidine-rich domain (CHORD)-containing, zinc binding protein 1 (CHORDC1), mRNA.
GI_37551895-S	2.31e-08	KIAA0545	XM_032278.8	Homo sapiens KIAA0545 protein (KIAA0545), mRNA.
Hs.482637-S	2.25e-08	Hs.482637	null	Cluster 482637 , UniGene build 163
Hs.479583-S	2.24e-08	Hs.479583	null	Cluster 479583 , UniGene build 163
hmm35904-S	2.23e-08	hmm35904	null	Gnomon gene hmm35904 , RefSeq build 34
GI_7662670-S	2.09e-08	TED	NM_015686.1	Homo sapiens TED protein (TED), mRNA.
Hs.429868-S	2.04e-08	Hs.429868	null	Cluster 429868 , UniGene build 163
hmm20426-S	1.87e-08	hmm20426	null	Gnomon gene hmm20426 , RefSeq build 34
Hs.451526-S	1.86e-08	Hs.451526	null	Cluster 451526 , UniGene build 163
Hs.504072-S	1.82e-08	Hs.504072	null	Cluster 504072 , UniGene build 163
GI_7661591-S	1.79e-08	ASF1A	NM_014034.1	Homo sapiens ASF1 anti-silencing function 1 homolog A (S. cerevisiae) (ASF1A), mRNA.
GI_23503318-S	1.59e-08	PI16	NM_153370.1	Homo sapiens protease inhibitor 16 (PI16), mRNA.
GI_32483368-A	1.48e-08	ORC3L	NM_181837.1	Homo sapiens origin recognition complex, subunit 3-like (yeast) (ORC3L), transcript variant 1, mRNA.
GI_27484966-S	1.46e-08	LOC283364	XM_211003.1	Homo sapiens LOC283364 (LOC283364), mRNA.
GI_41222827-S	1.39e-08	LOC388399	XM_371066.1	Homo sapiens similar to SMT3 suppressor of mif two 3 homolog 2 (LOC388399), mRNA.
GI_11612658-S	1.35e-08	FXYD7	NM_022006.1	Homo sapiens FXYD domain containing ion transport regulator 7 (FXYD7), mRNA.
Hs.107384-S	1.19e-08	Hs.107384	null	Cluster 107384 , UniGene build 163
GI_42822881-S	1.17e-08	LOC161247	NM_203402.1	Homo sapiens similar to CG10671-like (LOC161247), mRNA.
GI_37548754-S	1.14e-08	LOC375042	XM_351309.1	Homo sapiens similar to bA92K2.2 (similar to ubiquitin) (LOC375042), mRNA.
GI_38045909-I	1.14e-08	LAMA3	NM_198129.1	Homo sapiens laminin, alpha 3 (LAMA3), transcript variant 1, mRNA.
hmm30452-S	1.14e-08	hmm30452	null	Gnomon gene hmm30452 , RefSeq build 34
Hs.504082-S	1.12e-08	Hs.504082	null	Cluster 504082 , UniGene build 163
hmm27484-S	1.03e-08	hmm27484	null	Gnomon gene hmm27484 , RefSeq build 34
GI_7657203-S	1.01e-08	HSU15552	NM_014597.1	Homo sapiens acidic 82 kDa protein mRNA (HSU15552), mRNA.
GI_31377729-S	9.73e-09	LOC56902	NM_020143.2	Homo sapiens putatative 28 kDa protein (LOC56902), mRNA.
Hs.446301-S	9.49e-09	Hs.446301	null	Cluster 446301 , UniGene build 163
hmm27885-S	9.41e-09	hmm27885	null	Gnomon gene hmm27885 , RefSeq build 34
GI_20127658-S	8.74e-09	LGALS12	NM_033101.2	Homo sapiens lectin, galactoside-binding, soluble, 12 (galectin 12) (LGALS12), mRNA.
GI_34485721-S	8.5e-09	KPNA3	NM_002267.2	Homo sapiens karyopherin alpha 3 (importin alpha 4) (KPNA3), mRNA.
hmm23104-S	7.67e-09	hmm23104	null	Gnomon gene hmm23104 , RefSeq build 34
GI_24430189-S	7.27e-09	KRT15	NM_002275.2	Homo sapiens keratin 15 (KRT15), mRNA.
hmm22399-S	7.12e-09	hmm22399	null	Gnomon gene hmm22399 , RefSeq build 34
GI_17158020-I	6.69e-09	C21orf69	NM_058189.1	Homo sapiens chromosome 21 open reading frame 69 (C21orf69), transcript variant 2, mRNA.
GI_38455419-S	6.55e-09	DSCR1L2	NM_013441.2	Homo sapiens Down syndrome critical region gene 1-like 2 (DSCR1L2), mRNA.
GI_17978468-I	6.45e-09	CCNT2	NM_058241.1	Homo sapiens cyclin T2 (CCNT2), transcript variant b, mRNA.
GI_42490746-I	5.98e-09	MED8	NM_201542.1	Homo sapiens mediator of RNA polymerase II transcription, subunit 8 homolog (yeast) (MED8), transcript variant 1, mRNA.
Hs.481541-S	4.51e-09	Hs.481541	null	Cluster 481541 , UniGene build 163
Hs.496106-S	4.14e-09	Hs.496106	null	Cluster 496106 , UniGene build 163
GI_32306543-S	3.71e-09	MGC13005	NM_032685.2	Homo sapiens hypothetical protein MGC13005 (MGC13005), mRNA.
GI_27485506-S	3.42e-09	LOC283217	XM_210933.1	Homo sapiens LOC283217 (LOC283217), mRNA.
GI_32699057-S	2.98e-09	FLJ36766	NM_182623.1	Homo sapiens hypothetical protein FLJ36766 (FLJ36766), mRNA.
GI_15451784-S	2.98e-09	ADRA1D	NM_000678.2	Homo sapiens adrenergic, alpha-1D-, receptor (ADRA1D), mRNA.
GI_4507858-S	2.7e-09	UTF1	NM_003577.1	Homo sapiens undifferentiated embryonic cell transcription factor 1 (UTF1), mRNA.
Hs.334201-S	2.43e-09	Hs.334201	null	Cluster 334201 , UniGene build 163
Hs.509993-S	2.32e-09	Hs.509993	null	Cluster 509993 , UniGene build 163
hmm27651-S	2.08e-09	hmm27651	null	Gnomon gene hmm27651 , RefSeq build 34
GI_45505136-S	2.06e-09	PODN	NM_153703.3	Homo sapiens podocan (PODN), mRNA.
GI_4504140-S	1.84e-09	GRM4	NM_000841.1	Homo sapiens glutamate receptor, metabotropic 4 (GRM4), mRNA.
GI_42659530-S	1.79e-09	LOC399788	XM_374817.1	Homo sapiens similar to bA182L21.1 (novel protein similar to hypothetical proteins) (LOC399788), mRNA.
GI_30065641-I	1.51e-09	PPP2R4	NM_021131.3	Homo sapiens protein phosphatase 2A, regulatory subunit B' (PR 53) (PPP2R4), transcript variant 3, mRNA.
GI_28144904-S	1.48e-09	USH2A	NM_007123.3	Homo sapiens Usher syndrome 2A (autosomal recessive, mild) (USH2A), mRNA.
Hs.438595-S	1.42e-09	Hs.438595	null	Cluster 438595 , UniGene build 163
hmm28793-S	1.3e-09	hmm28793	null	Gnomon gene hmm28793 , RefSeq build 34
GI_18426912-I	8.5e-10	DBN1	NM_080881.1	Homo sapiens drebrin 1 (DBN1), transcript variant 2, mRNA.
GI_24797131-S	5.26e-10	HOXA6	NM_024014.2	Homo sapiens homeo box A6 (HOXA6), mRNA.
GI_31341776-S	3.21e-10	FLJ37940	NM_178534.2	Homo sapiens hypothetical protein FLJ37940 (FLJ37940), mRNA.
Hs.465985-S	6.91e-11	Hs.465985	null	Cluster 465985 , UniGene build 163
GI_23111004-S	5.1e-11	MFAP4	NM_002404.1	Homo sapiens microfibrillar-associated protein 4 (MFAP4), mRNA.
GI_34916023-S	1.51e-11	LOC169355	NM_194294.1	Homo sapiens hypothetical protein LOC169355 (LOC169355), mRNA.
hmm29532-S	1.04e-11	hmm29532	null	Gnomon gene hmm29532 , RefSeq build 34
Hs.190160-S	9.18e-12	Hs.190160	null	Cluster 190160 , UniGene build 163
GI_27777672-S	7.31e-12	VN1R2	NM_173856.1	Homo sapiens vomeronasal 1 receptor 2 (VN1R2), mRNA.
GI_42660823-S	4.31e-12	MGC23284	XM_378628.1	Homo sapiens hypothetical protein MGC23284 (MGC23284), mRNA.
GI_31343439-S	3.07e-12	OLIG3	NM_175747.2	Homo sapiens oligodendrocyte transcription factor 3 (OLIG3), mRNA.
GI_34304382-S	1.2e-12	USH1G	NM_173477.2	Homo sapiens Usher syndrome 1G (autosomal recessive) (USH1G), mRNA.
GI_34147693-S	1.14e-12	FLJ21977	NM_032213.3	Homo sapiens hypothetical protein FLJ21977 (FLJ21977), mRNA.
hmm36295-S	7.41e-13	hmm36295	null	Gnomon gene hmm36295 , RefSeq build 34
hmm36432-S	6.69e-13	hmm36432	null	Gnomon gene hmm36432 , RefSeq build 34
GI_27480180-S	2.57e-13	LOC285049	XM_211750.1	Homo sapiens LOC285049 (LOC285049), mRNA.
GI_21361271-S	2.11e-13	MLLT1	NM_005934.2	Homo sapiens myeloid/lymphoid or mixed-lineage leukemia (trithorax homolog, Drosophila); translocated to, 1 (MLLT1), mRNA.
